# Supplementary material for: Long-Term Outcomes of Nephron-Sparing Versus Radical Nephrectomy in Stage 4 Chronic Kidney Disease
Source: J Clin Med. 2025 Nov 10;14(22):7951. doi: 10.3390/jcm14227951 (PMC12653262; doi:10.3390/jcm14227951)
Supplement: Supplementary file 1 [file jcm-14-07951-s001.zip]

Archive with 1 entries (1 files):
- jcm-3920081-supplementary.pdf
